# Supplementary material for: Evaluation the efficacy of oral immunization of broiler chickens with a recombinant Lactobacillus casei vaccine vector expressing the Carboxy-terminal fragment of α-toxin from Clostridium perfringens
Source: BMC Vet Res. 2023 Jan 19;19:13. doi: 10.1186/s12917-023-03566-8 (PMC9850811; doi:10.1186/s12917-023-03566-8)
Supplement: Supplementary file 2 — Additional file 2. ELISA data of vaccinated and control birds. The ELISA data of the sera collected from birds on days 2, 12, 20, 29, and 34 are shown in 450 nm optical density. [file 12917_2023_3566_MOESM2_ESM.xlsx]

## Sheet: Sheet1
	Supplemenatry file 1. ELISA data of vaccinated and control birds
	Day	LC-α																					LCP																					NV-challenged
	2	0.075	0.062	0.087	0.083	0.09	0.092	0.088	0.087	0.087	0.085	0.08	0.06	0.09	0.074	0.084	0.079	0.091	0.078	0.083	0.08		0.08	0.07	0.07	0.07	0.07	0.06	0.05	0.09	0.08	0.07	0.08	0.08	0.07	0.08	0.09	0.07	0.08	0.06	0.05	0.05		0.06	0.05	0.07	0.07	0.05	0.06
	12	0.415	0.625	0.592	0.628	0.534	0.75	0.407	0.501	0.518	0.424	0.562	0.51	0.631	0.541	0.468	0.334	0.548	0.483	0.581	0.501		0.08	0.07	0.07	0.09	0.1	0.08	0.07	0.08	0.09	0.09	0.07	0.09	0.09	0.08	0.08	0.09	0.08	0.07	0.08	0.07		0.07	0.06	0.06	0.07	0.06	0.07
	20	1.151	0.725	1.112	0.934	0.702	0.609	0.819	0.904	0.748	0.71	0.906	0.712	0.657	0.671	0.817	0.823	0.611	0.842	0.866	0.681		0.07	0.187	0.109	0.2	0.07	0.039	0.15	0.179	0.081	0.06	0.09	0.12	0.072	0.09	0.058	0.091	0.07	0.12	0.09	0.09		0.069	0.06	0.05	0.08	0.07	0.08
	29	1.386	0.871	0.771	0.85	0.826	0.858	1.125	0.797	0.763	0.894	1.015	0.703	1.119	0.952	1.182	0.871	0.691	0.904	0.989	0.893		0.103	0.108	0.101	0.1	0.129	0.1	0.109	0.1	0.182	0.081	0.099	0.09	0.09	0.138	0.128	0.136	0.089	0.087	0.087	0.075		0.07	0.09	0.07	0.05	0.089	0.08
	34	0.926	1.307	0.965	1.401	1.063	1.203	0.628	1.054	0.891	1.062	0.818	1.028	1.09	0.971	1.206	0.735	0.75	0.771	0.945	1.28		0.121	0.072	0.129	0.191	0.126	0.125	0.185	0.107	0.154	0.138	0.085	0.0771	0.08	0.109	0.187	0.109	0.128	0.137	0.11	0.105		0.08	0.06	0.09	0.07	0.06	0.05
[truncated: 14 more columns]
