# Supplementary material for: Evaluation the efficacy of oral immunization of broiler chickens with a recombinant Lactobacillus casei vaccine vector expressing the Carboxy-terminal fragment of α-toxin from Clostridium perfringens
Source: BMC Vet Res. 2023 Jan 19;19:13. doi: 10.1186/s12917-023-03566-8 (PMC9850811; doi:10.1186/s12917-023-03566-8)
Supplement: Supplementary file 3 — Additional file 3. Challenge data of vaccinated and control birds. The lesion scores of birds challenged with virulent C. perfringens are shown using the 1–6 scoring system. [file 12917_2023_3566_MOESM3_ESM.xlsx]

## Sheet: Sheet1
		Supplemenatry file 2. Challenge data of vaccinated and control birds
			NV-challenged	LCP	LC-α
			1	1	0
			2	1	1
			3	2	1
			3	3	1
			3	3	1
			3	3	1
			3	3	2
			4	3	2
			4	4	3
			4	4	3
