# Supplementary material for: Evaluation the efficacy of oral immunization of broiler chickens with a recombinant Lactobacillus casei vaccine vector expressing the Carboxy-terminal fragment of α-toxin from Clostridium perfringens
Source: BMC Vet Res. 2023 Jan 19;19:13. doi: 10.1186/s12917-023-03566-8 (PMC9850811; doi:10.1186/s12917-023-03566-8)
Supplement: Supplementary file 4 — Additional file 4. Individual body weights of chickens (kg). Body weights of birds measured on days 24, 29, and 34 are shown. [file 12917_2023_3566_MOESM4_ESM.xlsx]

## Sheet: Sheet1
		Supplementary file 3. Individual body weights of chickens (kg)
		NV-challenged day 24	NV-challenged day 29	NV-challenged day 34	LCP day 24	LCP day 29	LCP day 34	LC-a day 24	LC-a day 29	LC-a day 34
		0.534	0.735	0.91	0.5	0.704	0.866	0.532	0.701	0.964
		0.543	0.718	0.896	0.504	0.714	0.892	0.541	0.707	0.973
		0.541	0.734	0.895	0.529	0.723	0.909	0.542	0.714	0.975
		0.537	0.738	0.932	0.522	0.714	0.903	0.542	0.719	0.98
		0.533	0.75	0.934	0.508	0.704	0.89	0.543	0.729	0.99
		0.525	0.724	0.897	0.579	0.762	0.941	0.545	0.734	0.997
		0.542	0.759	0.927	0.537	0.747	0.914	0.551	0.749	1.004
		0.552	0.736	0.924	0.546	0.749	0.931	0.554	0.753	1.012
		0.544	0.737	0.913	0.564	0.77	0.944	0.563	0.787	1.057
		0.558	0.759	0.945	0.52	0.733	0.91	0.575	0.802	1.073
